# Supplementary material for: Electrically programmable organic in-display neuromorphic computing
Source: Natl Sci Rev. 2025 Jun 4;12(8):nwaf224. doi: 10.1093/nsr/nwaf224 (PMC12260503; doi:10.1093/nsr/nwaf224)
Supplement: nwaf224_Supplemental_Files [file nwaf224_supplemental_files.zip]

Archive with 2 entries (2 files):
- Movie S1.mp4
- Supplementary data.pdf
